# Supplementary material for: Rationally designed laterally-condensed-catalysts deliver robust activity and selectivity for ethylene production in acetylene hydrogenation
Source: Nat Commun. 2024 Dec 10;15:10660. doi: 10.1038/s41467-024-54784-z (PMC11632098; doi:10.1038/s41467-024-54784-z)
Supplement: Supplementary file 3 — Source Data [file 41467_2024_54784_MOESM3_ESM.xlsx]

## Sheet: Fig. 3a
	C2H2* adsorption energy	C2H4* adsorption energy
	(eV)	(eV)
Pd(111)	-1.62	-0.55
PdAg	-1.07	-0.2
Pd+1C	-1.58169	-0.46603
Pd+2C	-1.41375	-0.39515
Pd+3C	-1.23769	-0.32233
Pd+4C	-0.99811	-0.16177

## Sheet: Fig. 3b
Top									Bottom
Binding Energy	XPS C 1s	sp2	Pd-C	C-O	C-H	Background	Envelope		Binding Energy	XPS C1s
(eV)	(arb. units)	(arb. units)	(arb. units)	(arb. units)	(arb. units)	(arb. units)	(arb. units)		(eV)	(arb. units)
289.016	0	0.26077	0.02635	0.53784	0.06512	16.1197	0.89009		288	86.0892
288.966	2.28171	0.26825	0.02731	0.57618	0.06727	16.1162	0.93902		287.9	82.7036
288.916	4.43707	0.2759	0.0283	0.61827	0.0695	16.1094	0.99198		287.8	80.2336
288.866	2.12269	0.28373	0.02932	0.66428	0.07184	16.1062	1.04916		287.7	74.6296
288.816	2.39886	0.29172	0.03036	0.71451	0.07428	16.1025	1.11088		287.6	87.2476
288.766	0.1153	0.29991	0.03144	0.76953	0.07683	16.1023	1.17771		287.5	93.9048
288.716	1.8903	0.30829	0.03255	0.82945	0.0795	16.0994	1.24979		287.4	87.5432
288.666	3.14239	0.31686	0.03369	0.8946	0.08229	16.0946	1.32744		287.3	76.294
288.616	1.8837	0.32564	0.03486	0.96556	0.08522	16.0918	1.41129		287.2	94.6068
288.566	2.1358	0.33464	0.03608	1.0424	0.0883	16.0885	1.5014		287.1	89.5492
288.516	2.84652	0.34385	0.03732	1.12537	0.09152	16.0841	1.59805		287	87.3644
288.466	2.91895	0.3533	0.03861	1.21499	0.09491	16.0797	1.7018		286.9	77.9104
288.416	6.18795	0.36299	0.03994	1.31123	0.09848	16.0702	1.81261		286.8	94.2852
288.366	1.96838	0.37291	0.0413	1.41417	0.10222	16.0672	1.93061		286.7	82.478
288.316	3.98136	0.38311	0.04271	1.52422	0.10618	16.0611	2.05622		286.6	85.1544
288.266	4.72249	0.39358	0.04417	1.6411	0.11035	16.0539	2.18919		286.5	83.322
288.216	5.12618	0.40432	0.04567	1.76469	0.11475	16.0461	2.32944		286.4	91.246
288.166	2.7113	0.41536	0.04723	1.89508	0.11942	16.0419	2.47709		286.3	89.4124
288.116	2.50309	0.4267	0.04883	2.03174	0.12435	16.0381	2.63163		286.2	85.1264
288.066	8.32384	0.43836	0.0505	2.17424	0.12957	16.0254	2.79268		286.1	90.5104
288.016	6.10989	0.45035	0.05222	2.32225	0.13513	16.016	2.95996		286	93.208
287.966	8.18415	0.46269	0.054	2.47495	0.14103	16.0035	3.13268		285.9	90.5512
287.916	5.67474	0.4754	0.05585	2.63153	0.14732	15.9949	3.31009		285.8	84.1868
287.866	5.89809	0.48848	0.05775	2.79119	0.15402	15.9858	3.49145		285.7	87.7696
287.816	2.62356	0.50196	0.05973	2.95279	0.16118	15.9818	3.67568		285.6	86.0572
287.766	3.95329	0.51585	0.06179	3.11522	0.16885	15.9758	3.86172		285.5	88.2396
287.716	2.07658	0.53019	0.06392	3.27721	0.17707	15.9726	4.04839		285.4	93.28
287.666	2.25113	0.54498	0.06613	3.43738	0.1859	15.9692	4.2344		285.3	80.9
287.616	3.6547	0.56026	0.06843	3.59441	0.19541	15.9636	4.41851		285.2	83.776
287.566	5.76659	0.57603	0.07082	3.74667	0.20567	15.9548	4.59919		285.1	90.4148
287.516	3.31826	0.59234	0.0733	3.89272	0.21677	15.9497	4.77514		285	85.7856
287.466	3.42647	0.60922	0.07588	4.03119	0.22882	15.9445	4.94512		284.9	87.5036
287.416	3.7682	0.62667	0.07857	4.16034	0.24194	15.9387	5.10754		284.8	83.6704
287.366	2.19374	0.64476	0.08137	4.27885	0.25627	15.9353	5.26125		284.7	78.4044
287.316	0.74041	0.6635	0.08429	4.38555	0.27197	15.9342	5.40532		284.6	90.642
287.266	5.50546	0.68294	0.08734	4.47884	0.28924	15.9258	5.53835		284.5	94.2604
287.216	7.37851	0.70312	0.09052	4.55772	0.30833	15.9145	5.65967		284.4	89.4152
287.166	5.94039	0.72407	0.09384	4.62151	0.32952	15.9054	5.76892		284.3	91.0416
287.116	5.90965	0.74584	0.0973	4.66897	0.35315	15.8964	5.86526		284.2	87.6884
287.066	3.45854	0.7685	0.10093	4.69965	0.37965	15.8911	5.94872		284.1	91.9632
287.016	0.7785	0.79209	0.10473	4.71347	0.40948	15.8899	6.01977		284	95.1348
286.966	-0.47001	0.81668	0.10871	4.70981	0.4433	15.8892	6.07849		283.9	84.5256
286.916	2.86623	0.84232	0.11288	4.6888	0.48175	15.8848	6.12575		283.8	78.88
286.866	4.33128	0.8691	0.11726	4.65104	0.5258	15.8782	6.16321		283.7	91.3716
286.816	8.45215	0.8971	0.12186	4.59662	0.57639	15.8653	6.19195		283.6	98.8036
286.766	7.67811	0.92637	0.12669	4.52621	0.63487	15.8536	6.21415		283.5	93.7216
286.716	5.97292	0.95705	0.13178	4.44104	0.70257	15.8444	6.23245		283.4	83.8188
286.666	7.489	0.98924	0.13714	4.3418	0.78127	15.833	6.24945		283.3	81.9488
286.616	7.76671	1.02303	0.14279	4.22966	0.87282	15.8211	6.2683		283.2	85.4776
286.566	6.63202	1.05856	0.14876	4.1062	0.97937	15.811	6.29289		283.1	82.29
286.516	4.55064	1.09599	0.15507	3.97256	1.10333	15.804	6.32693		283	79.1936
286.466	6.70426	1.13545	0.16174	3.8302	1.24703	15.7937	6.3744		282.9	83.7148
286.416	11.675	1.17712	0.16879	3.68081	1.41332	15.7759	6.44006		282.8	81.646
286.366	8.76564	1.22122	0.17629	3.52576	1.60435	15.7625	6.52763		282.7	84.0924
286.316	4.89038	1.26797	0.18425	3.36655	1.82307	15.755	6.64186		282.6	79.1692
286.266	6.12341	1.31762	0.19273	3.20473	2.07089	15.7456	6.78596		282.5	75.3328
286.216	6.25145	1.37047	0.20175	3.04163	2.3498	15.7361	6.96364		282.4	75.9004
286.166	7.37785	1.42682	0.21138	2.87861	2.66009	15.7248	7.1769		282.3	76.0596
286.116	8.50728	1.48706	0.22166	2.71687	3.00171	15.7118	7.4273		282.2	85.3688
286.066	7.5261	1.55167	0.23268	2.55754	3.37302	15.7003	7.71491		282.1	84.7548
286.016	15.718	1.62112	0.2445	2.40168	3.77102	15.6763	8.03831		282	91.8316
285.966	11.5841	1.69599	0.2572	2.25006	4.19132	15.6586	8.39457		281.9	85.5404
285.916	11.0227	1.77705	0.27087	2.10346	4.6276	15.6417	8.77899		281.8	78.838
285.866	10.4787	1.86511	0.28564	1.96262	5.0723	15.6257	9.18567		281.7	75.4552
285.816	8.39904	1.96115	0.30161	1.82783	5.5162	15.6128	9.6068		281.6	85.7656
285.766	11.6168	2.06643	0.31895	1.69954	5.94884	15.5951	10.0338		281.5	82.8028
285.716	12.534	2.18244	0.33781	1.57817	6.35935	15.5759	10.4578		281.4	85.4872
285.666	11.4248	2.31085	0.35837	1.4636	6.7359	15.5585	10.8687		281.3	78.554
285.616	12.4009	2.45387	0.3809	1.35598	7.06758	15.5395	11.2583		281.2	87.2596
285.566	9.53325	2.61416	0.40565	1.25545	7.34376	15.5249	11.619		281.1	82.8884
285.516	10.2646	2.79472	0.43294	1.16165	7.55528	15.5092	11.9446		281	86.0216
285.466	12.1546	2.99941	0.46318	1.07448	7.69534	15.4907	12.2324		280.9	84.782
285.416	7.5715	3.23297	0.49685	0.9939	7.75831	15.4791	12.482		280.8	86.158
285.366	11.2728	3.50049	0.53453	0.91941	7.7431	15.4618	12.6975		280.7	74.218
285.316	16.3655	3.80807	0.57699	0.85075	7.64863	15.4368	12.8844		280.6	83.2092
285.266	15.1913	4.16312	0.6251	0.78778	7.47978	15.4136	13.0558		280.5	78.6636
285.216	9.11546	4.57273	0.68	0.72996	7.24092	15.3996	13.2236		280.4	83.6448
285.166	12.9331	5.04471	0.74317	0.67698	6.94104	15.3799	13.4059		280.3	83.8164
285.116	12.515	5.5876	0.81629	0.62866	6.58917	15.3607	13.6217		280.2	76.7028
285.066	14.9601	6.208	0.90158	0.58447	6.19643	15.3379	13.8905		280.1	82.1704
285.016	10.5787	6.91143	1.00192	0.5441	5.77419	15.3217	14.2317		280	76.2584
284.966	12.0488	7.70182	1.12063	0.5074	5.33384	15.3033	14.6637		279.9	83.8776
284.916	18.6621	8.57861	1.2619	0.47389	4.88637	15.2747	15.2007		279.8	91.8756
284.866	14.1955	9.53675	1.43099	0.44329	4.44177	15.253	15.8528		279.7	82.768
284.816	12.5183	10.5664	1.63359	0.41547	4.00859	15.2339	16.6241		279.6	82.4164
284.766	19.742	11.6511	1.87663	0.39005	3.59439	15.2037	17.5122		279.5	80.8028
284.716	19.8832	12.7675	2.168	0.36679	3.20426	15.1733	18.5066		279.4	82.938
284.666	17.0611	13.8866	2.51546	0.34561	2.84263	15.1472	19.5903		279.3	77.348
284.616	18.5909	14.9732	2.9275	0.3262	2.51154	15.1188	20.7385		279.2	84.3872
284.566	24.0634	15.9892	3.41228	0.30837	2.2123	15.082	21.9222		279.1	79.678
284.516	30.5309	16.8943	3.97588	0.29206	1.94474	15.0354	23.107		279	74.9684
284.466	25.261	17.6477	4.6232	0.27705	1.70775	14.9968	24.2557		278.9	86.364
284.416	21.0466	18.215	5.35568	0.26321	1.49981	14.9646	25.3337		278.8	83.1208
284.366	27.4625	18.5673	6.16979	0.25046	1.31841	14.9226	26.306		278.7	77.9796
284.316	27.5913	18.6818	7.05786	0.23867	1.16148	14.8804	27.1398		278.6	87.7688
284.266	25.0049	18.5515	8.00564	0.22773	1.02594	14.8422	27.8108		278.5	87.6364
284.216	24.4186	18.1787	8.99254	0.2176	0.90965	14.8049	28.2984		278.4	80.6588
284.166	28.2309	17.5754	9.99234	0.20818	0.80977	14.7617	28.5857		278.3	82.5664
284.116	29.0916	16.7676	10.9733	0.19939	0.72423	14.7172	28.6645		278.2	81.6964
284.066	31.3859	15.7889	11.9004	0.19121	0.65083	14.6693	28.5314		278.1	82.0092
284.016	31.672	14.6777	12.7362	0.18355	0.58776	14.6209	28.1852		278	74.3992
283.966	30.949	13.4769	13.4448	0.17638	0.53344	14.5736	27.6315
283.916	23.9035	12.2293	13.9943	0.16967	0.48643	14.537	26.8797
283.866	19.9618	10.9749	14.357	0.16335	0.44563	14.5065	25.9408
283.816	21.9865	9.74926	14.5156	0.1574	0.40997	14.4729	24.8322
283.766	28.6563	8.58136	14.4628	0.1518	0.37871	14.4291	23.5747
283.716	21.5956	7.4933	14.1992	0.14651	0.35111	14.3961	22.1901
283.666	20.7868	6.50056	13.7392	0.14151	0.32665	14.3643	20.7079
283.616	19.4265	5.61041	13.1053	0.13677	0.30484	14.3346	19.1574
283.566	19.7644	4.82509	12.3258	0.13229	0.28532	14.3044	17.5685
283.516	14.4548	4.14304	11.4364	0.12803	0.26775	14.2823	15.9752
283.466	15.8688	3.55702	10.474	0.12398	0.25186	14.2581	14.4069
283.416	10.6221	3.05867	9.47472	0.12014	0.23745	14.2418	12.891
283.366	13.0848	2.63896	8.47279	0.11648	0.2243	14.2218	11.4525
283.316	13.5336	2.28708	7.49734	0.11299	0.21228	14.2011	10.1097
283.266	7.40217	1.99308	6.57266	0.10966	0.20124	14.1898	8.87664
283.216	7.65917	1.74814	5.71563	0.10649	0.19109	14.1781	7.76135
283.166	4.3921	1.54377	4.93748	0.10345	0.18171	14.1714	6.76642
283.116	4.48929	1.37271	4.24466	0.10055	0.17305	14.1645	5.89096
283.066	2.57703	1.22904	3.637	0.09777	0.165	14.1606	5.1288
283.016	4.41964	1.10767	3.11167	0.09511	0.15752	14.1539	4.47197
282.966	2.52252	1.00435	2.66357	0.09256	0.15056	14.15	3.91104
282.916	-0.33605	0.91582	2.28448	0.09012	0.14406	14.1495	3.43448
282.866	5.8828	0.83941	1.96641	0.08777	0.13799	14.1405	3.03159
282.816	4.29697	0.77293	1.70126	0.08552	0.1323	14.1339	2.69201
282.766	4.63834	0.71469	1.48052	0.08335	0.12697	14.1268	2.40553
282.716	1.61553	0.66336	1.29703	0.08127	0.12196	14.1244	2.16363
282.666	1.15918	0.61777	1.14442	0.07926	0.11725	14.1226	1.95872
282.616	3.58621	0.57706	1.01688	0.07734	0.11282	14.1171	1.78409
282.566	1.38267	0.54052	0.90983	0.07548	0.10863	14.115	1.63446
282.516	1.73713	0.50754	0.81947	0.0737	0.10468	14.1123	1.50539
282.466	5.3837	0.47765	0.74255	0.07198	0.10095	14.1041	1.39312
282.416	5.21215	0.45046	0.67664	0.07031	0.09741	14.0961	1.29482
282.366	0.01603	0.42564	0.61975	0.06871	0.09406	14.0961	1.20815
282.316	-1.16822	0.40289	0.57023	0.06715	0.09088	14.0943	1.13116
282.266	1.2517	0.38201	0.52687	0.06566	0.08787	14.0924	1.0624
282.216	1.31236	0.36276	0.48862	0.06421	0.085	14.0904	1.0006
282.166	0.65422	0.34498	0.45464	0.06281	0.08227	14.0894	0.94472
282.116	1.59269	0.32852	0.42432	0.06147	0.07968	14.087	0.89399
282.066	2.6659	0.31325	0.39709	0.06015	0.07721	14.0829	0.84771
282.016	3.86831	0.29905	0.37253	0.0589	0.07486	14.077	0.80532
281.966	0.53598	0.28582	0.35028	0.05767	0.07261	14.0762	0.76637
281.916	0.23769	0.27347	0.33004	0.05648	0.07045	14.0758	0.73045
281.866	3.59424	0.26193	0.31158	0.05534	0.06841	14.0703	0.69724
281.816	0.81137	0.25112	0.29468	0.05422	0.06644	14.0691	0.66645
281.766	3.34436	0.24097	0.27915	0.05314	0.06456	14.064	0.63783
281.716	0.63193	0.23145	0.26487	0.05209	0.06276	14.063	0.61116
281.666	0.60491	0.22248	0.25167	0.05107	0.06103	14.0621	0.58627
281.616	1.86743	0.21405	0.23948	0.05009	0.05938	14.0592	0.56299
281.566	0.77098	0.20609	0.22816	0.04913	0.0578	14.058	0.54117
281.516	-1.63476	0.19856	0.21764	0.04819	0.05626	14.0555	0.52068
281.466	0.38993	0.19146	0.20786	0.04729	0.0548	14.0549	0.50142
281.416	1.4088	0.18474	0.19874	0.04642	0.0534	14.0528	0.48329
281.366	1.1373	0.17836	0.1902	0.04556	0.05204	14.051	0.46617
281.316	-1.90262	0.17232	0.18223	0.04473	0.05074	14.0481	0.45002
281.266	4.60027	0.16658	0.17475	0.04392	0.04949	14.0411	0.43474
281.216	1.3783	0.16113	0.16773	0.04314	0.04828	14.039	0.42028
281.166	-0.94674	0.15595	0.16113	0.04238	0.04712	14.0375	0.40657
281.116	-1.37179	0.151	0.15492	0.04163	0.046	14.0355	0.39355
281.066	1.49896	0.14631	0.14907	0.04091	0.04492	14.0331	0.3812
281.016	-0.94768	0.14182	0.14354	0.0402	0.04387	14.0317	0.36944
280.966	-0.63722	0.13754	0.13833	0.03952	0.04287	14.0307	0.35825
280.916	2.49205	0.13346	0.1334	0.03885	0.0419	14.0269	0.34759
280.866	2.44235	0.12955	0.12872	0.03819	0.04096	14.0232	0.33741
280.816	0.38952	0.12581	0.12429	0.03756	0.04005	14.0226	0.32771
280.766	0.9826	0.12224	0.12009	0.03694	0.03917	14.0211	0.31843
280.716	-0.13303	0.11881	0.1161	0.03633	0.03832	14.0209	0.30956
280.666	1.64399	0.11552	0.1123	0.03574	0.03749	14.0184	0.30107
280.616	1.25886	0.11238	0.1087	0.03517	0.0367	14.0165	0.29295
280.566	1.69024	0.10936	0.10526	0.0346	0.03593	14.0139	0.28516
280.516	1.74486	0.10646	0.10199	0.03406	0.03518	14.0112	0.2777
280.466	3.88944	0.10368	0.09888	0.03353	0.03447	14.0053	0.27054
280.416	2.30891	0.10101	0.0959	0.03301	0.03376	14.0017	0.26366
280.366	4.06412	0.09843	0.09305	0.03249	0.03308	13.9955	0.25705
280.316	0.27021	0.09595	0.09033	0.03199	0.03242	13.9951	0.25069
280.266	0.77929	0.09357	0.08772	0.0315	0.03178	13.9939	0.24458
280.216	0.48003	0.09128	0.08524	0.03103	0.03116	13.9932	0.2387
280.166	-1.60272	0.08906	0.08286	0.03057	0.03056	13.9907	0.23304
280.116	0.52608	0.08693	0.08057	0.03011	0.02997	13.9899	0.22758
280.066	5.01108	0.08487	0.07838	0.02967	0.0294	13.9823	0.22232
280.016	3.47494	0.08288	0.07627	0.02923	0.02885	13.977	0.21724
279.966	5.52346	0.08097	0.07425	0.0288	0.02831	13.9685	0.21234
279.916	4.87944	0.07912	0.07231	0.02839	0.02779	13.9611	0.20762
279.866	4.98608	0.07733	0.07045	0.02798	0.02728	13.9534	0.20305
279.816	2.93978	0.07561	0.06866	0.02759	0.02679	13.9489	0.19865
279.766	1.47155	0.07394	0.06694	0.0272	0.02631	13.9467	0.19438
279.716	4.81677	0.07232	0.06528	0.02682	0.02584	13.9393	0.19025
279.666	-0.44518	0.07076	0.06368	0.02644	0.02539	13.9386	0.18626
279.616	-0.2399	0.06924	0.06214	0.02608	0.02495	13.9383	0.1824
279.566	-2.3793	0.06777	0.06065	0.02572	0.02451	13.9346	0.17866
279.516	2.25166	0.06635	0.05922	0.02537	0.02409	13.9312	0.17503
279.466	4.83674	0.06498	0.05784	0.02503	0.02368	13.9238	0.17153
279.416	0.36636	0.06365	0.05651	0.02469	0.02328	13.9232	0.16813
279.366	-0.05108	0.06235	0.05521	0.02436	0.02289	13.9232	0.16482
279.316	0.9134	0.0611	0.05397	0.02404	0.02251	13.9218	0.16162
279.266	-0.21918	0.05987	0.05277	0.02372	0.02213	13.9214	0.15851
279.216	0.89202	0.0587	0.05161	0.02341	0.02178	13.9201	0.1555
279.166	-1.05483	0.05755	0.05048	0.02311	0.02143	13.9185	0.15257
279.116	0.75463	0.05643	0.04939	0.0228	0.02108	13.9173	0.14972
279.066	0	0.05535	0.04834	0.02251	0.02074	15.7209	0.14696
279.016	0	0.05431	0.04733	0.02223	0.02042	14.3508	0.14428

## Sheet: Fig. 3c
Binding Energy	XPS Pd 3d
(eV)	(arb. units)
346	938.357
345.692	980.308
345.385	967.704
345.077	958.853
344.769	950.082
344.462	950.398
344.154	952.701
343.846	944.341
343.538	942.585
343.231	939.542
342.923	943.84
342.615	948.382
342.308	967.586
342	990.584
341.692	1051.64
341.385	1145.59
341.077	1263.44
340.769	1457.77
340.462	1653.45
340.154	1680.41
339.846	1404.82
339.538	1090.26
339.231	890.704
338.923	776.696
338.615	731.153
338.308	716.896
338	707.516
337.692	713.989
337.385	716.289
337.077	739.672
336.769	776.217
336.462	864.98
336.154	1009.85
335.846	1194.07
335.538	1489.24
335.231	1872.82
334.923	1951.65
334.615	1621.27
334.308	1095.24
334	777.132
333.692	589.86
333.385	503.946
333.077	480.029
332.769	460.99
332.462	455.935
332.154	441.076
331.846	437.587
331.538	425.72
331.231	425.012
330.923	417.902
330.615	411.998
330.308	406.64
330	403.616

## Sheet: Fig. 3d
Time on stream	Conversion		Time on stream	Conversion
	with carbon sublayer			without carbon sublayer
(h)	(%)		(h)	(%)
0.06667	97.1425		0.10001	21.9414
0.34	96.8965		0.37584	12.3206
0.615	96.6594		0.65195	8.49807
0.88861	96.5078		0.92667	6.78559
1.16361	96.3044		1.20223	4.19637
1.43833	96.0854		1.47695	4.42397
1.71306	95.9065		1.75195	2.87414
1.9875	95.675		2.02751	2.69466
2.26333	95.4105		2.30223	1.40918
2.53806	95.1811		2.57778	1.61639
2.81306	95.0917		2.85251	0.73396
3.0875	94.816		3.12806	0.92505
3.36194	94.5869		3.40112	-0.0169
3.63694	94.391		3.67695	0.88048
3.91139	94.2245		3.95278	1.03506
4.18528	93.9918		4.22889	0.09572
4.46056	93.7901		4.50362	-1.15302
4.73528	93.5273		4.77917	-0.42089
5.01028	93.242		5.05389	0.29203
5.28472	93.0801		5.32889	0.68962
5.55917	92.8008		5.60362	0.13128
5.83472	92.4045		5.87862	-0.21984
6.10972	92.1141		6.15278	0.78114
6.38444	91.8496		6.42778	-0.2611
6.65889	91.5544		6.70306	-0.45456
6.93333	91.2798		6.97806	-0.83911
7.20806	90.8182		7.25278	-0.49842
7.4825	90.452		7.52862	-0.62337
7.75667	90.1329		7.80389	-0.0425
8.03111	89.644		8.07917	0.01416
8.30611	89.2288		8.35501	-0.42066
8.58139	88.5799		8.63028	-0.69141
8.85667	88.4107		8.90584	-1.47545
9.13111	87.8001		9.18056	-0.84267
9.40583	87.3995		9.45639	-0.35498
9.68111	86.8535		9.73195	-1.52856
9.95611	86.1173		10.0067	-0.95054
10.2319	85.6492
10.5064	85.0758
10.7819	84.4425
11.0567	83.8092
11.3325	82.9057
11.6075	82.4153
11.8819	81.7504
12.1569	81.021
12.4325	80.1052
12.7075	79.4488
12.9825	78.7985
13.2578	77.6295
13.5325	76.8667
13.8072	75.7389
14.0831	74.8968
14.3583	73.7429
14.6336	72.8102
14.9081	71.6255
15.1836	70.2124
15.4581	69.3167
15.7328	68.5244
16.0067	67.6163
16.2817	66.6372
16.5564	66.2448
16.8311	65.1926
17.1056	64.3021
17.3811	62.9597
17.6567	62.5119
17.9322	61.3904
18.2069	60.6714
18.4819	59.6256
18.7561	58.8339
19.0317	57.0444
19.3072	56.9813
19.5797	55.3353
19.8544	54.4874

## Sheet: Fig. 3e
Time on stream	Selectivity	Selectivity	Selectivity
	C2H4	C2H6	C4H10
(h)	(%)	(%)	(%)
0.06667	25.8615	73.3972	0.74136
0.34	34.1089	65.4236	0.46748
0.615	40.0604	59.4525	0.48708
0.88861	43.8557	55.6289	0.51542
1.16361	46.8336	52.627	0.53937
1.43833	49.9368	49.4979	0.56524
1.71306	53.245	46.152	0.60295
1.9875	56.2757	43.0726	0.65169
2.26333	59.1104	40.1761	0.71355
2.53806	61.5426	37.6815	0.7759
2.81306	63.5589	35.6013	0.83974
3.0875	65.4353	33.6596	0.90511
3.36194	67.0118	32.0194	0.96877
3.63694	68.4874	30.4802	1.0324
3.91139	69.8415	29.0626	1.09593
4.18528	70.9197	27.9184	1.16192
4.46056	71.9282	26.8495	1.22232
4.73528	72.8751	25.8366	1.28829
5.01028	73.8326	24.8155	1.35193
5.28472	74.5985	23.9874	1.41405
5.55917	75.316	23.2034	1.4806
5.83472	76.0407	22.418	1.54132
6.10972	76.6122	21.7795	1.60823
6.38444	77.2183	21.1098	1.67189
6.65889	77.7597	20.5001	1.7402
6.93333	78.2606	19.936	1.80332
7.20806	78.7825	19.3435	1.87394
7.4825	79.1509	18.911	1.93807
7.75667	79.6305	18.3638	2.00568
8.03111	79.9644	17.9629	2.07268
8.30611	80.3477	17.5113	2.14093
8.58139	80.7442	17.0414	2.21435
8.85667	81.059	16.661	2.27999
9.13111	81.353	16.2964	2.35064
9.40583	81.3934	16.204	2.40261
9.68111	81.7748	15.7451	2.48011
9.95611	82.1623	15.2824	2.55534
10.2319	82.3978	14.9764	2.62579
10.5064	82.6514	14.6545	2.69407
10.7819	82.9458	14.2909	2.76333
11.0567	83.1981	13.9661	2.83579
11.3325	83.3838	13.7137	2.90249
11.6075	83.6863	13.3331	2.98055
11.8819	83.8585	13.0891	3.05242
12.1569	84.0999	12.7712	3.12894
12.4325	84.3307	12.4643	3.20496
12.7075	84.5301	12.1794	3.29051
12.9825	84.7351	11.8938	3.37119
13.2578	84.9189	11.6263	3.45475
13.5325	85.1017	11.3492	3.54914
13.8072	85.2942	11.0754	3.63037
14.0831	85.4706	10.8043	3.72509
14.3583	85.626	10.5512	3.82278
14.6336	85.7821	10.3196	3.89832
14.9081	86.0048	10.0181	3.97708
15.1836	86.1929	9.73696	4.07018
15.4581	86.3661	9.48017	4.15372
15.7328	86.6244	9.15831	4.21725
16.0067	86.8138	8.87734	4.30887
16.2817	87.0726	8.52836	4.39905
16.5564	87.2999	8.21693	4.48317
16.8311	87.5518	7.87037	4.57785
17.1056	87.7924	7.52945	4.67813
17.3811	88.0599	7.16068	4.77945
17.6567	88.3206	6.80162	4.8778
17.9322	88.537	6.4568	5.00624
18.2069	88.7905	6.09265	5.1168
18.4819	89.0294	5.72287	5.24774
18.7561	89.2931	5.32027	5.38664
19.0317	89.5173	4.95145	5.53121
19.3072	89.762	4.58691	5.65106
19.5797	89.9665	4.19718	5.83627
19.8544	90.1916	3.79338	6.01501

## Sheet: Fig. 4a
Binding Energy	VB-fresh		Binding Energy	VB-spent
(eV)	(arb. units)		(eV)	(arb. units)
15.7634	0.19868		15.71	0.48893
15.7134	0.19667		15.66	0.47186
15.6634	0.20322		15.61	0.4777
15.6134	0.20682		15.56	0.47147
15.5634	0.20235		15.51	0.45017
15.5134	0.1978		15.46	0.45479
15.4634	0.20555		15.41	0.46338
15.4134	0.20544		15.36	0.4641
15.3634	0.20142		15.31	0.45444
15.3134	0.19965		15.26	0.4573
15.2634	0.20093		15.21	0.45279
15.2134	0.20269		15.16	0.45114
15.1634	0.20141		15.11	0.44605
15.1134	0.20183		15.06	0.44889
15.0634	0.20382		15.01	0.46624
15.0134	0.20165		14.96	0.45651
14.9634	0.20039		14.91	0.44345
14.9134	0.20786		14.86	0.44996
14.8634	0.20351		14.81	0.4513
14.8134	0.20635		14.76	0.43601
14.7634	0.20845		14.71	0.43337
14.7134	0.20498		14.66	0.44507
14.6634	0.20642		14.61	0.42661
14.6134	0.20778		14.56	0.42792
14.5634	0.21016		14.51	0.42516
14.5134	0.20793		14.46	0.44955
14.4634	0.20238		14.41	0.4284
14.4134	0.20176		14.36	0.42388
14.3634	0.20173		14.31	0.43636
14.3134	0.20521		14.26	0.43099
14.2634	0.20307		14.21	0.42817
14.2134	0.2055		14.16	0.42052
14.1634	0.20528		14.11	0.43473
14.1134	0.20586		14.06	0.44172
14.0634	0.20634		14.01	0.44199
14.0134	0.20538		13.96	0.43245
13.9634	0.20798		13.91	0.42257
13.9134	0.21053		13.86	0.42601
13.8634	0.20873		13.81	0.42964
13.8134	0.20593		13.76	0.42253
13.7634	0.20946		13.71	0.42416
13.7134	0.20831		13.66	0.4286
13.6634	0.20893		13.61	0.42412
13.6134	0.20842		13.56	0.41002
13.5634	0.20646		13.51	0.40741
13.5134	0.21129		13.46	0.41759
13.4634	0.20793		13.41	0.41259
13.4134	0.20954		13.36	0.41785
13.3634	0.20924		13.31	0.40109
13.3134	0.21036		13.26	0.41653
13.2634	0.20866		13.21	0.41543
13.2134	0.20921		13.16	0.42723
13.1634	0.20865		13.11	0.41479
13.1134	0.20817		13.06	0.40014
13.0634	0.20924		13.01	0.41531
13.0134	0.20807		12.96	0.40907
12.9634	0.20544		12.91	0.39708
12.9134	0.21072		12.86	0.38435
12.8634	0.21218		12.81	0.39725
12.8134	0.2107		12.76	0.40479
12.7634	0.20943		12.71	0.40788
12.7134	0.21085		12.66	0.39631
12.6634	0.20943		12.61	0.38734
12.6134	0.21373		12.56	0.38136
12.5634	0.21711		12.51	0.3877
12.5134	0.21254		12.46	0.38573
12.4634	0.20939		12.41	0.3718
12.4134	0.21261		12.36	0.36311
12.3634	0.21366		12.31	0.37997
12.3134	0.22004		12.26	0.37892
12.2634	0.21729		12.21	0.37324
12.2134	0.21629		12.16	0.38366
12.1634	0.21708		12.11	0.37711
12.1134	0.21736		12.06	0.35646
12.0634	0.21261		12.01	0.36361
12.0134	0.22002		11.96	0.36244
11.9634	0.21639		11.91	0.37472
11.9134	0.21716		11.86	0.37678
11.8634	0.22241		11.81	0.36656
11.8134	0.22144		11.76	0.37466
11.7634	0.22113		11.71	0.37666
11.7134	0.22306		11.66	0.35831
11.6634	0.21872		11.61	0.35796
11.6134	0.21849		11.56	0.36351
11.5634	0.22643		11.51	0.36424
11.5134	0.22854		11.46	0.36517
11.4634	0.22658		11.41	0.34444
11.4134	0.22417		11.36	0.36634
11.3634	0.22853		11.31	0.36701
11.3134	0.22809		11.26	0.35644
11.2634	0.22806		11.21	0.36026
11.2134	0.23162		11.16	0.35186
11.1634	0.23098		11.11	0.35813
11.1134	0.2294		11.06	0.35565
11.0634	0.22596		11.01	0.33589
11.0134	0.22955		10.96	0.36709
10.9634	0.23091		10.91	0.36142
10.9134	0.23744		10.86	0.34847
10.8634	0.23771		10.81	0.35551
10.8134	0.23269		10.76	0.34853
10.7634	0.23185		10.71	0.36162
10.7134	0.23785		10.66	0.3489
10.6634	0.24051		10.61	0.34471
10.6134	0.24049		10.56	0.34009
10.5634	0.24339		10.51	0.33891
10.5134	0.23759		10.46	0.34202
10.4634	0.23231		10.41	0.34744
10.4134	0.23619		10.36	0.35658
10.3634	0.24155		10.31	0.34692
10.3134	0.24036		10.26	0.34373
10.2634	0.24425		10.21	0.34255
10.2134	0.24083		10.16	0.35641
10.1634	0.23511		10.11	0.34759
10.1134	0.23837		10.06	0.35623
10.0634	0.23488		10.01	0.35399
10.0134	0.23648		9.96	0.33988
9.96339	0.24096		9.91	0.34867
9.91339	0.24467		9.86	0.34114
9.86339	0.2489		9.81	0.34084
9.81339	0.24883		9.76	0.34458
9.76339	0.24379		9.71	0.33871
9.71339	0.24922		9.66	0.34936
9.66339	0.24496		9.61	0.34326
9.61339	0.25234		9.56	0.34128
9.56339	0.25187		9.51	0.34868
9.51339	0.25253		9.46	0.35279
9.46339	0.25808		9.41	0.33941
9.41339	0.25263		9.36	0.34393
9.36339	0.25449		9.31	0.35047
9.31339	0.25717		9.26	0.34505
9.26339	0.2555		9.21	0.35397
9.21339	0.26007		9.16	0.34811
9.16339	0.26866		9.11	0.35322
9.11339	0.26828		9.06	0.34601
9.06339	0.26391		9.01	0.34593
9.01339	0.26552		8.96	0.35769
8.96339	0.2633		8.91	0.35275
8.91339	0.26608		8.86	0.33221
8.86339	0.26733		8.81	0.35736
8.81339	0.26027		8.76	0.3668
8.76339	0.26758		8.71	0.34319
8.71339	0.26798		8.66	0.34339
8.66339	0.2674		8.61	0.35621
8.61339	0.27492		8.56	0.36362
8.56339	0.27529		8.51	0.3528
8.51339	0.27806		8.46	0.35923
8.46339	0.2791		8.41	0.34767
8.41339	0.28593		8.36	0.35544
8.36339	0.28516		8.31	0.34845
8.31339	0.27759		8.26	0.347
8.26339	0.28071		8.21	0.35483
8.21339	0.28151		8.16	0.36004
8.16339	0.27607		8.11	0.34776
8.11339	0.28672		8.06	0.35099
8.06339	0.28639		8.01	0.35971
8.01339	0.28561		7.96	0.35656
7.96339	0.28059		7.91	0.35633
7.91339	0.28325		7.86	0.35538
7.86339	0.28646		7.81	0.34857
7.81339	0.29341		7.76	0.34862
7.76339	0.29113		7.71	0.35002
7.71339	0.28747		7.66	0.35938
7.66339	0.29397		7.61	0.34827
7.61339	0.29215		7.56	0.36266
7.56339	0.29103		7.51	0.38299
7.51339	0.29209		7.46	0.36408
7.46339	0.29487		7.41	0.37403
7.41339	0.29935		7.36	0.36765
7.36339	0.29246		7.31	0.3646
7.31339	0.29487		7.26	0.3745
7.26339	0.2992		7.21	0.38317
7.21339	0.29381		7.16	0.38154
7.16339	0.29799		7.11	0.38633
7.11339	0.30723		7.06	0.37839
7.06339	0.30399		7.01	0.38429
7.01339	0.30492		6.96	0.40376
6.96339	0.30991		6.91	0.39117
6.91339	0.31282		6.86	0.39202
6.86339	0.30469		6.81	0.3939
6.81339	0.30944		6.76	0.37527
6.76339	0.31682		6.71	0.39969
6.71339	0.31508		6.66	0.40737
6.66339	0.31551		6.61	0.39623
6.61339	0.31717		6.56	0.3956
6.56339	0.31866		6.51	0.39517
6.51339	0.32563		6.46	0.392
6.46339	0.33054		6.41	0.4079
6.41339	0.32726		6.36	0.4086
6.36339	0.3351		6.31	0.4194
6.31339	0.33516		6.26	0.41435
6.26339	0.33163		6.21	0.40567
6.21339	0.33109		6.16	0.41053
6.16339	0.33476		6.11	0.40603
6.11339	0.34435		6.06	0.39501
6.06339	0.34527		6.01	0.39096
6.01339	0.34638		5.96	0.38964
5.96339	0.35401		5.91	0.38984
5.91339	0.34367		5.86	0.39588
5.86339	0.35426		5.81	0.38222
5.81339	0.35884		5.76	0.39153
5.76339	0.36314		5.71	0.39774
5.71339	0.36058		5.66	0.39814
5.66339	0.3585		5.61	0.40037
5.61339	0.3758		5.56	0.39638
5.56339	0.38605		5.51	0.42746
5.51339	0.38996		5.46	0.4041
5.46339	0.39793		5.41	0.40377
5.41339	0.3954		5.36	0.40479
5.36339	0.40103		5.31	0.42234
5.31339	0.4143		5.26	0.43333
5.26339	0.41955		5.21	0.43919
5.21339	0.42893		5.16	0.44954
5.16339	0.43969		5.11	0.44473
5.11339	0.45395		5.06	0.46503
5.06339	0.46153		5.01	0.48805
5.01339	0.472		4.96	0.49453
4.96339	0.48196		4.91	0.51082
4.91339	0.50122		4.86	0.51837
4.86339	0.51252		4.81	0.54922
4.81339	0.53154		4.76	0.5716
4.76339	0.53728		4.71	0.57888
4.71339	0.55617		4.66	0.58802
4.66339	0.56769		4.61	0.6107
4.61339	0.58657		4.56	0.61452
4.56339	0.59902		4.51	0.64647
4.51339	0.61598		4.46	0.64857
4.46339	0.63023		4.41	0.67137
4.41339	0.65202		4.36	0.68382
4.36339	0.66296		4.31	0.70114
4.31339	0.67338		4.26	0.73397
4.26339	0.69071		4.21	0.72985
4.21339	0.69972		4.16	0.75267
4.16339	0.70826		4.11	0.76211
4.11339	0.71048		4.06	0.7515
4.06339	0.73046		4.01	0.76025
4.01339	0.73429		3.96	0.78027
3.96339	0.74252		3.91	0.79421
3.91339	0.75313		3.86	0.8047
3.86339	0.76506		3.81	0.81711
3.81339	0.77005		3.76	0.82489
3.76339	0.78045		3.71	0.83877
3.71339	0.78893		3.66	0.83426
3.66339	0.80291		3.61	0.83499
3.61339	0.8074		3.56	0.8611
3.56339	0.81365		3.51	0.88872
3.51339	0.81641		3.46	0.86523
3.46339	0.82781		3.41	0.86543
3.41339	0.82937		3.36	0.89285
3.36339	0.83737		3.31	0.89656
3.31339	0.84735		3.26	0.87986
3.26339	0.85574		3.21	0.91585
3.21339	0.87624		3.16	0.88906
3.16339	0.87103		3.11	0.89241
3.11339	0.87834		3.06	0.91776
3.06339	0.88686		3.01	0.93535
3.01339	0.9006		2.96	0.92257
2.96339	0.91879		2.91	0.91069
2.91339	0.9301		2.86	0.93133
2.86339	0.93353		2.81	0.93583
2.81339	0.93985		2.76	0.92831
2.76339	0.94641		2.71	0.9443
2.71339	0.95002		2.66	0.91947
2.66339	0.96555		2.61	0.94921
2.61339	0.95748		2.56	0.93032
2.56339	0.96669		2.51	0.92108
2.51339	0.96667		2.46	0.94729
2.46339	0.98082		2.41	0.95117
2.41339	0.97258		2.36	0.92546
2.36339	0.97481		2.31	0.91677
2.31339	0.97846		2.26	0.93918
2.26339	0.97593		2.21	0.94625
2.21339	0.97526		2.16	0.95927
2.16339	0.98316		2.11	0.93544
2.11339	0.97956		2.06	0.9332
2.06339	0.96939		2.01	0.94822
2.01339	0.9881		1.96	0.95345
1.96339	0.98392		1.91	0.94631
1.91339	0.97754		1.86	0.96703
1.86339	0.98625		1.81	0.95372
1.81339	0.98499		1.76	0.96234
1.76339	0.98824		1.71	0.96254
1.71339	0.9949		1.66	0.98044
1.66339	1		1.61	0.97194
1.61339	0.98462		1.56	0.95753
1.56339	0.99458		1.51	0.98202
1.51339	0.98889		1.46	0.96433
1.46339	0.99265		1.41	0.96995
1.41339	0.99204		1.36	0.96168
1.36339	0.98759		1.31	0.97773
1.31339	0.99101		1.26	0.99065
1.26339	0.99236		1.21	0.95953
1.21339	0.99308		1.16	0.96652
1.16339	0.97309		1.11	0.98969
1.11339	0.97817		1.06	0.99215
1.06339	0.96334		1.01	0.98201
1.01339	0.95168		0.96	1
0.96339	0.95833		0.91	0.99188
0.91339	0.95638		0.86	0.9869
0.86339	0.94813		0.81	0.96782
0.81339	0.94539		0.76	0.9747
0.76339	0.94779		0.71	0.9537
0.71339	0.94496		0.66	0.91007
0.66339	0.95227		0.61	0.8766
0.61339	0.94905		0.56	0.80579
0.56339	0.94741		0.51	0.74507
0.51339	0.93745		0.46	0.66651
0.46339	0.93832		0.41	0.61078
0.41339	0.94388		0.36	0.51916
0.36339	0.93359		0.31	0.4551
0.31339	0.91412		0.26	0.38839
0.26339	0.90421		0.21	0.32431
0.21339	0.8762		0.16	0.27295
0.16339	0.8234		0.11	0.24175
0.11339	0.75555		0.06	0.19252
0.06339	0.64847		0.01	0.14307
0.01339	0.52299		-0.04	0.0932
-0.03661	0.3868		-0.09	0.06324
-0.08661	0.25356		-0.14	0.04266
-0.13661	0.15672		-0.19	0.02812
-0.18661	0.08864		-0.24	0.01882
-0.23661	0.04587		-0.29	0.02027
-0.28661	0.02752		-0.34	0.01298
-0.33661	0.01685		-0.39	0.01444
-0.38661	0.01504		-0.44	0.01422
-0.43661	0.0133		-0.49	0.01506
-0.48661	0.01306		-0.54	0.01664
-0.53661	0.01281		-0.59	0.01636
-0.58661	0.01136		-0.64	0.01417
-0.63661	0.01051		-0.69	0.01417
-0.68661	0.00966		-0.74	0.00623
-0.73661	0.01043		-0.79	0.01199
-0.78661	0.00906		-0.84	0.01188
-0.83661	0.00931		-0.89	0.00829
-0.88661	0.00878		-0.94	0.00724
-0.93661	0.00524		-0.99	0.00693
-0.98661	0.00521		-1.04	0.00785
-1.03661	0.00669		-1.09	0.01107
-1.08661	0.00493		-1.14	0.00768
-1.13661	0.00572		-1.19	0.01175
-1.18661	0.00398		-1.24	0.01549
-1.23661	0.00612		-1.29	0.01141
-1.28661	0.00576		-1.34	0.00864
-1.33661	0.0046		-1.39	0.01194
-1.38661	0.00522		-1.44	0.01021
-1.43661	0.00377		-1.49	0.01402
-1.48661	0.00282		-1.54	0.00771
-1.53661	0.0038		-1.59	0.00997
-1.58661	0.00289		-1.64	0.000559906
-1.63661	0.00292		-1.69	0.00441
-1.68661	0.00213		-1.74	0.012
-1.73661	0.00278		-1.79	0.00607
-1.78661	0.0023		-1.84	0.00915
-1.83661	0.00127		-1.89	0.01165
-1.88661	0.00195		-1.94	0.00417
-1.93661	0.00356		-1.99	0.00684
-1.98661	0.00378

## Sheet: Fig. 4b
Top						Bottom
Binding Energy	XPS Pd 3d	Envelope	Pd:C	Pd0		Binding Energy	XPS Pd 3d	Envelope	Pd:C	Pd0
(eV)	(arb. units)	(arb. units)	(arb. units)	(arb. units)		(eV)	(arb. units)	(arb. units)	(arb. units)	(arb. units)
338.99	4322.09	4501.11	4156.57	333.481		338.969	64352.7	64555.3	38414.6	18873.4
338.94	4302.89	4504.36	4165.55	328.098		338.919	63665.5	64109.6	38522.3	18682.5
338.89	3464.19	4513.44	4179.29	323.761		338.869	63818.2	63759.9	38669.9	18534.5
338.84	3678.84	4527.9	4197.51	320.308		338.819	63803.3	63497.8	38854.7	18423.6
338.79	4203.82	4547.38	4219.99	317.612		338.769	63389.3	63316.1	39074.5	18345.1
338.74	4256.03	4571.62	4246.55	315.57		338.719	63584	63209.1	39327.4	18295.2
338.69	4405.78	4600.39	4277.06	314.097		338.669	63548.3	63172.1	39612.1	18270.8
338.64	4639.58	4633.52	4311.4	313.126		338.619	63454.2	63201.2	39927.5	18269.2
338.59	4191.22	4670.86	4349.52	312.602		338.569	64037.8	63293.3	40272.7	18288.3
338.54	4058.6	4712.34	4391.35	312.477		338.519	64260.4	63445.8	40647.3	18326.4
338.49	3970.85	4757.89	4436.88	312.714		338.469	64106.6	63656.7	41050.8	18381.8
338.44	4133.17	4807.47	4486.11	313.282		338.419	64353.2	63924.2	41483.3	18453.6
338.39	4280.88	4861.1	4539.06	314.153		338.369	64996	64247.1	41944.6	18540.5
338.34	4439.06	4918.78	4595.79	315.306		338.319	65262.1	64624.5	42435.1	18641.7
338.29	4883.49	4980.58	4656.36	316.723		338.269	65572	65055.9	42955.1	18756.7
338.24	4631.24	5046.57	4720.86	318.389		338.219	66084.5	65540.8	43505.3	18884.8
338.19	4518.04	5116.85	4789.41	320.292		338.169	66228.7	66079.3	44086.3	19025.5
338.14	4430.65	5191.54	4862.13	322.421		338.119	67209	66671.5	44699	19178.7
338.09	4360.74	5270.79	4939.19	324.769		338.069	67613	67318	45344.5	19343.9
338.04	5244.43	5354.78	5020.77	327.329		338.019	67556.3	68019.4	46024	19521
337.99	5341.6	5443.7	5107.08	330.097		337.969	69627.9	68776.7	46739	19710.1
337.94	4611.24	5537.8	5198.35	333.071		337.919	69648.1	69591.2	47490.9	19910.9
337.89	4862.67	5637.34	5294.84	336.247		337.869	70750.4	70464.3	48281.7	20123.7
337.84	5401.13	5742.61	5396.87	339.626		337.819	71030.7	71397.9	49113.4	20348.4
337.79	5364.74	5853.95	5504.75	343.208		337.769	72218	72394.1	49988.2	20585.4
337.74	5878.89	5971.73	5618.87	346.995		337.719	73493.3	73455.3	50908.7	20834.7
337.69	5322.85	6096.39	5739.66	350.99		337.669	74512.3	74584.2	51877.7	21096.7
337.64	5737.31	6228.39	5867.57	355.195		337.619	74973.8	75784.1	52898.4	21371.7
337.59	6231.76	6368.27	6003.14	359.616		337.569	76311.9	77058.6	53974.2	21660.1
337.54	6222.69	6516.62	6146.96	364.259		337.519	77310.6	78411.7	55109.2	21962.5
337.49	6287.89	6674.13	6299.69	369.129		337.469	79902.7	79848.1	56307.6	22279.2
337.44	6235.64	6841.53	6462.1	374.235		337.419	80415.5	81373	57574.6	22611
337.39	6262.51	7019.71	6635.02	379.585		337.369	82624.1	82992.4	58915.5	22958.4
337.34	5895.75	7209.61	6819.41	385.19		337.319	83695.4	84713	60336.6	23322.3
337.29	6607.66	7412.36	7016.38	391.06		337.269	84635.6	86542.3	61845.1	23703.4
337.24	6715.49	7629.21	7227.18	397.207		337.219	86103.7	88489.1	63448.9	24102.6
337.19	7364.98	7861.61	7453.22	403.646		337.169	88944.7	90563.3	65157.1	24521
337.14	7310.46	8111.21	7696.17	410.391		337.119	91713.3	92776.2	66980.2	24959.7
337.09	7957.89	8379.96	7957.93	417.46		337.069	95075	95140.9	68930.3	25419.8
337.04	7972.54	8670.09	8240.73	424.87		337.019	95909.1	97672.4	71021.2	25902.8
336.99	8252.08	8984.25	8547.19	432.643		336.969	99362.6	100388	73269.3	26410.1
336.94	8886.57	9325.53	8880.39	440.8		336.919	102826	103309	75693.6	26943.4
336.89	9133.3	9697.64	9244	449.367		336.869	105386	106459	78316.8	27504.6
336.84	9877.43	10105	9642.46	458.372		336.819	107835	109867	81166	28095.5
336.79	10151.2	10553.1	10081.1	467.844		336.769	112202	113569	84273.8	28718.6
336.74	10513.9	11048.5	10566.6	477.818		336.719	117379	117605	87680	29376.4
336.69	11382.7	11599.4	11107.1	488.332		336.669	121769	122028	91433.8	30071.6
336.64	12086.2	12216.4	11713	499.427		336.619	126614	126902	95596.2	30807.3
336.59	12524.4	12912.6	12397.6	511.151		336.569	131896	132307	100243	31587.2
336.54	13745.7	13705.5	13178.1	523.555		336.519	137814	138342	105471	32415.2
336.49	14740.2	14617.4	14077	536.698		336.469	144093	145132	111399	33295.8
336.44	15474.6	15678.2	15123.8	550.647		336.419	153190	152831	118178	34234.2
336.39	16740.4	16926.7	16357.6	565.477		336.369	162822	161631	125993	35236
336.34	18074.1	18413.8	17829	581.271		336.319	173022	171762	135068	36308
336.29	20868.1	20204.4	19602.8	598.126		336.269	184949	183497	145667	37457.9
336.24	22655.1	22378.9	21759.2	616.152		336.219	198683	197147	158094	38694.3
336.19	25514.8	25032.5	24393.6	635.476		336.169	214178	213049	172676	40027.6
336.14	29408.5	28271.3	27611.6	656.243		336.119	231905	231548	189745	41469.8
336.09	32876.5	32202.1	31520.1	678.621		336.069	252296	252963	209605	43034.9
336.04	36972.2	36916.7	36210.6	702.809		336.019	277240	277536	232484	44739.4
335.99	43030.7	42468.8	41736.5	729.037		335.969	306044	305379	258473	46603.4
335.94	49414.6	48845.8	48085	757.577		335.919	333799	336408	287463	48650.7
335.89	55002.4	55940.4	55148.5	788.756		335.869	366829	370278	319083	50910.2
335.84	61803.2	63528	62701.9	822.964		335.819	402904	406337	352643	53417.6
335.79	70028.5	71258.1	70394.4	860.673		335.769	440498	443600	387114	56216.8
335.74	76678.2	78667.3	77761.9	902.462		335.719	479751	480766	421141	59363.4
335.69	84449.2	85217.5	84265.5	949.045		335.669	516271	516282	453099	62927.8
335.64	90043.9	90356.9	89352.6	1001.32		335.619	550880	548460	481209	67001.4
335.59	94921.9	93596.3	92533	1060.42		335.569	580236	575634	503686	71704.4
335.54	96661.7	94585.4	93454.8	1127.81		335.519	601292	596350	518915	77198
335.49	95565	93173.1	91964.9	1205.41		335.469	614767	609566	525632	83702.1
335.44	92428.1	89436.8	88138.2	1295.79		335.419	619346	614823	523075	91520.5
335.39	86664.4	83674.6	82269.5	1402.42		335.369	615312	612386	511090	101074
335.34	78424.5	76360.6	74827.8	1530.11		335.319	604945	603307	490159	112931
335.29	68398.5	68073.7	66385.5	1685.52		335.269	589532	589389	461359	127817
335.24	59696.2	59417	57536.6	1877.73		335.219	572032	573000	426248	146543
335.19	50526.4	50942.3	48821.1	2118.59		335.169	554909	556682	386700	169777
335.14	41452.6	43094.6	40670.1	2421.92		335.119	542652	542505	344710	197594
335.09	34039.8	36180.3	33377.4	2800.42		335.069	531813	531254	302210	228847
335.04	28716.8	30358.3	27096.9	3258.87		335.019	522822	521716	260904	260619
334.99	24189	25648.3	21862.1	3783.81		334.969	513819	510542	222159	288193
334.94	21094.7	21951.1	17615.8	4332.94		334.919	495766	493073	186945	305941
334.89	18889.8	19078.9	14244.7	4831.72		334.869	466223	465089	155831	309074
334.84	16891.7	16796.8	11609.9	5184.53		334.819	425675	424750	129023	295547
334.79	15219.1	14873.9	9569.36	5302.19		334.769	376120	373685	106429	267079
334.74	13450.7	13132	7993.76	5135.94		334.719	317337	316555	87746.8	228633
334.69	11676.8	11475.9	6773.37	4700.19		334.669	260481	259317	72540.6	186605
334.64	10178.4	9892.5	5820.26	4069.96		334.619	207742	207200	60313.5	146717
334.59	8317.33	8422.31	5066.75	3353.31		334.569	164422	163365	50563.9	112635
334.54	6450.36	7118.72	4462.28	2654.21		334.519	129533	128698	42823.6	85710
334.49	5693	6016.73	3969.79	2044.73		334.469	102221	102407	36680.5	65565.4
334.44	4576.47	5120.89	3562.42	1556.3		334.419	81849.2	82903.4	31787.4	50957
334.39	3379.45	4410.36	3220.66	1187.55		334.369	67738	68486.4	27862.4	40467.2
334.34	2411.09	3851.48	2930.32	919.034		334.319	55959.3	57716.3	24683.1	32878.7
334.29	2359.11	3409.26	2680.92	726.233		334.269	47082.8	49515.2	22077.5	27285.3
334.24	1789.93	3053.91	2464.64	587.187		334.219	41058.3	43128.5	19915	23063.3
334.19	1376.01	2762.75	2275.51	485.186		334.169	36135.4	38043.6	18097.3	19798.2
334.14	977.564	2519.54	2108.91	408.598		334.119	31719.6	33913.4	16550.7	17216.6
334.09	1130.28	2312.9	1961.22	349.667		334.069	28908.9	30499.7	15219.9	15135.6
334.04	924.423	2134.82	1829.54	303.281		334.019	25791.9	27635.7	14063.2	13430.2
333.99	407.152	1979.55	1711.55	266.035		333.969	23437.5	25202.1	13049	12012.7
333.94	362.083	1842.89	1605.32	235.613		333.919	21725.2	23111.2	12152.6	10820
333.89	627.919	1721.62	1509.29	210.398		333.869	19623.9	21297.6	11355.1	9805.62
333.84	191.655	1613.29	1422.15	189.235		333.819	18413.3	19711.3	10641.3	8934.9
333.79	-147.222	1515.95	1342.78	171.276		333.769	16751.2	18313.6	9999.03	8181.22
333.74	-348.051	1428.03	1270.27	155.89		333.719	16225.9	17074.1	9418.4	7524.01
333.69	-108.478	1348.27	1203.82	142.595		333.669	14780.7	15968.4	8891.3	6947.07
333.64	244.453	1275.6	1142.75	131.02		333.619	13514.6	14977	8410.96	6437.54
333.59	291.239	1209.16	1086.47	120.873		333.569	12888.1	14083.7	7971.71	5985.06
333.54	74.1152	1148.21	1034.49	111.923		333.519	12045.8	13275.4	7568.76	5581.23
333.49	-94.9733	1092.13	986.365	103.984		333.469	11126.4	12541.1	7198.02	5219.16
333.44	5.53253	1040.38	941.71	96.9065		333.419	10536.4	11871.5	6855.99	4893.14
333.39	-95.3301	992.503	900.192	90.5669		333.369	10257.8	11259.1	6539.65	4598.43
333.34	-43.8353	948.106	861.515	84.8637		333.319	9646.95	10697	6246.37	4331.07
333.29	-36.2799	906.841	825.419	79.7127		333.269	8802.7	10179.7	5973.87	4087.68
333.24	-69.1063	868.408	791.672	75.0431		333.219	8086.89	9702.41	5720.16	3865.41
333.19	-301.505	832.542	760.07	70.7954		333.169	7872.54	9260.83	5483.47	3661.85
333.14	-281.308	799.009	730.43	66.9191		333.119	7601.11	8851.35	5262.26	3474.89
333.09	-449.079	767.604	702.588	63.371		333.069	7419.87	8470.82	5055.15	3302.73
333.04	-89.0962	738.141	676.398	60.1144		333.019	7150.05	8116.43	4860.93	3143.83

## Sheet: Fig. 4d
Binding Energy	XPS Pd 3d
(eV)	(arb. units)
343	599.606
342.727	603.359
342.454	608.618
342.182	619.116
341.909	632
341.636	663.11
341.364	706.341
341.091	772.005
340.818	872.705
340.546	967.961
340.273	1050.4
340	1036.72
339.727	920.1
339.454	762.706
339.182	600.337
338.909	522.749
338.636	469.888
338.364	454.48
338.091	443.572
337.818	439.401
337.546	440.793
337.273	442.35
337	452.273
336.727	472.612
336.454	504.068
336.182	562.572
335.909	660.368
335.636	809.066
335.364	1000.96
335.091	1163.32
334.818	1177.84
334.546	1042.41
334.273	801.848
334	588.298
333.727	440.281
333.454	348.155
333.182	305.493
332.909	291.002
332.636	280.633
332.364	273.262
332.091	268.227
331.818	262.652
331.546	268.142
331.273	252.014
331	254.738

## Sheet: Fig. 4e
Distance	Net counts (O)	Net counts (Si)	Net counts (Pd)
(nm)	(arb. units)	(arb. units)	(arb. units)
0	3.82374	24.3737	0.31623
0.23193	3.61332	24.4552	0.22835
0.46387	3.88179	25.1062	0.13201
0.6958	4.29552	25.4542	0.13534
0.92774	4.97516	25.7337	0.18693
1.15967	4.99606	25.7568	0.20832
1.39161	4.9513	25.6586	0.18562
1.62354	4.92993	26.0382	0.1863
1.85548	4.86729	25.7169	0.11255
2.08741	4.65521	26.0086	0.21193
2.31935	4.50589	24.7754	0.23362
2.55128	5.1738	24.4207	0.2766
2.78321	5.72682	25.3634	0.21438
3.01515	5.52772	25.8724	0.24487
3.24708	5.3074	25.8685	0.28527
3.47902	5.11313	24.6134	0.30924
3.71095	5.77505	24.3885	0.23712
3.94289	6.20855	24.3747	0.19277
4.17482	6.49178	24.6609	0.17356
4.40676	6.18013	23.7917	0.14195
4.63869	5.76643	23.2644	0.17264
4.87063	5.53868	23.1584	0.17406
5.10256	6.01547	22.4975	0.19948
5.33449	6.75521	21.6778	0.16249
5.56643	7.60129	20.0491	0.18643
5.79836	8.39079	19.2389	0.24319
6.0303	9.00185	17.5685	0.23287
6.26223	10.1916	17.8045	0.25083
6.49417	10.4204	17.7293	0.18167
6.7261	10.7893	17.1888	0.15107
6.95804	11.1551	15.6972	0.07563
7.18997	11.7865	15.4469	0.12588
7.4219	11.4881	15.6084	0.14489
7.65384	11.8306	14.9791	0.12752
7.88577	11.7767	13.4076	0.14033
8.11771	12.4295	12.6102	0.14753
8.34964	11.1485	12.0752	0.2408
8.58158	10.613	12.8049	0.20136
8.81351	9.46883	12.7911	0.19314
9.04545	10.2237	13.2648	0.10134
9.27738	10.6321	11.9928	0.0824
9.50932	10.8367	12.0321	0.08078
9.74125	9.68264	11.9843	0.10922
9.97318	9.76447	12.0519	0.12497
10.2051	9.35908	11.3321	0.10146
10.437	9.25211	10.3575	0.08961
10.669	8.04515	10.2619	0.08008
10.9009	7.84399	10.7962	0.09563
11.1329	7.72757	11.009	0.07612
11.3648	7.7379	10.3789	0.08943
11.5967	7.77981	10.0159	0.13637
11.8287	7.83926	9.85863	0.1422
12.0606	7.55616	9.76403	0.14951
12.2925	8.19362	9.45203	0.0766
12.5245	8.01467	8.98501	0.09287
12.7564	8.02245	8.80521	0.06313
12.9883	7.1813	7.93585	0.06416
13.2203	7.61133	7.82117	0.10306
13.4522	7.83339	8.14636	0.09295
13.6841	8.01256	8.69739	0.10494
13.9161	7.23656	8.2234	0.06903
14.148	7.54128	7.38306	0.06739
14.3799	7.29659	6.70523	0.155
14.6119	6.96469	6.80254	0.2359
14.8438	6.32057	7.36093	0.21445
15.0757	5.91047	7.64299	0.16924
15.3077	6.3507	7.59219	0.13108
15.5396	6.01209	7.17328	0.21884
15.7715	6.2598	6.40783	0.26063
16.0035	6.06054	6.5054	0.20131
16.2354	6.13305	6.74018	0.18877
16.4673	5.88314	6.86684	0.13663
16.6993	6.20805	6.3964	0.16436
16.9312	6.13356	6.21557	0.09842
17.1632	6.78714	6.4556	0.16906
17.3951	6.02241	6.76359	0.15445
17.627	5.76983	6.19146	0.16951
17.859	5.53113	6.28241	0.06202
18.0909	5.66432	6.24627	0.09199
18.3228	5.73599	6.39496	0.07698
18.5548	5.34908	6.13318	0.08184
18.7867	5.6156	5.7206	0.03164
19.0186	5.72042	5.67416	0.08267
19.2506	6.0358	5.30732	0.1366
19.4825	6.23711	5.78998	0.13239
19.7144	6.35692	6.33786	0.10384
19.9464	6.35062	6.8031	0.08196
20.1783	6.25617	7.04331	0.1466
20.4102	6.27663	7.07534	0.14435
20.6422	6.46762	7.17191	0.10874
20.8741	6.72313	6.50893	0.10557
21.106	7.23282	6.32601	0.11187
21.338	7.33841	5.77476	0.13013
21.5699	6.96547	5.77901	0.13953
21.8018	6.20809	5.62407	0.1632
22.0338	6.34142	5.91579	0.17185
22.2657	6.12389	6.22988	0.14179
22.4977	6.56867	6.14524	0.10666
22.7296	5.83402	6.36027	0.12623
22.9615	5.75541	5.88065	0.13479
23.1934	5.69967	5.74178	0.12283
23.4254	6.04115	5.6955	0.10295
23.6573	6.45104	6.73279	0.10244
23.8893	6.91444	6.856	0.13361
24.1212	7.4663	7.40288	0.23889
24.3531	7.31664	6.87689	0.21297
24.5851	7.24575	7.64749	0.24911
24.817	7.01274	7.85592	0.17904
25.0489	7.52688	7.83886	0.31061
25.2809	7.57334	7.54686	0.32613
25.5128	8.47582	7.52953	0.3965
25.7447	8.77209	7.95736	0.37078
25.9767	8.97937	8.45296	0.35371
26.2086	8.70886	7.99652	0.4329
26.4405	8.7394	8.24347	0.50281
26.6725	8.76549	8.4175	0.75828
26.9044	8.35046	8.98906	0.98734
27.1363	8.85707	9.16486	1.33414
27.3683	8.49133	8.81097	2.49922
27.6002	9.14584	9.27543	4.43815
27.8321	8.15139	9.68326	6.97775
28.0641	8.03193	9.55904	10.0964
28.296	7.16404	8.90538	12.1795
28.5279	7.23803	9.01417	14.265
28.7599	6.75582	9.32984	16.4254
28.9918	5.79489	9.19809	17.9538
29.2237	5.50196	8.98673	20.0407
29.4557	5.4202	9.66503	20.5595
29.6876	5.73948	10.6457	21.7324
29.9196	5.99377	10.2913	23.0329
30.1515	6.19964	10.132	23.4256
30.3834	6.21592	9.41898	25.016
30.6153	5.14282	9.80775	25.0659
30.8473	4.06437	9.04474	25.9102
31.0792	3.49977	8.84712	25.8385
31.3112	3.37946	8.56553	27.0023
31.5431	4.13937	8.25693	28.4523
31.775	4.60412	8.35237	30.4345
32.007	5.21687	7.52312	29.6313
32.2389	4.46197	7.31535	28.9394
32.4708	4.21587	6.55245	27.7702
32.7028	3.74083	5.83447	28.0476
32.9347	3.84595	4.623	26.3366
33.1666	3.7816	3.99106	25.2074
33.3986	3.88829	3.51951	25.2376
33.6305	3.31676	3.35625	25.1375
33.8624	3.38969	2.58906	23.9993
34.0944	2.97142	2.00392	20.6862
34.3263	3.19943	1.9103	16.7446
34.5582	2.77623	2.00111	12.3035
34.7902	2.46316	1.82583	8.09755
35.0221	2.19581	1.41972	5.20047
35.254	2.15546	0.94896	2.89697
35.486	2.51252	0.93809	1.39193
35.7179	2.87686	0.94421	0.70479
35.9498	3.00439	1.00281	0.67361
36.1818	2.74336	1.16063	0.6065
36.4137	2.37634	1.13758	0.52717
36.6457	2.03377	1.12248	0.25833
36.8776	2.01357	0.88763	0.1586
37.1095	1.97888	0.76934	0.19629
37.3415	1.94404	0.87202	0.18298
37.5734	1.73278	0.88884	0.20037
37.8053	1.95471	1.01554	0.13054
38.0373	1.92834	0.88402	0.10238
38.2692	2.17811	0.89256	0.14027

## Sheet: Fig. 4f
Distance	Net counts (O)	Net counts (Si)	Net counts (Pd)
(nm)	(arb. units)	(arb. units)	(arb. units)
0	0.61953	7.67353	0.04626
0.23193	0.62441	7.79219	0.06015
0.46387	0.62429	7.78647	0.0651
0.6958	0.61868	7.7284	0.06967
0.92774	0.60847	7.75461	0.07112
1.15967	0.58639	7.8064	0.06677
1.39161	0.57482	7.87849	0.06199
1.62354	0.60614	7.92751	0.0566
1.85548	0.64618	8.04026	0.05385
2.08741	0.67312	8.2463	0.05735
2.31935	0.69264	8.30239	0.06506
2.55128	0.70842	8.17939	0.07201
2.78321	0.71274	8.09108	0.07307
3.01515	0.68851	7.96471	0.07281
3.24708	0.66233	7.79241	0.07168
3.47902	0.65221	7.65034	0.06636
3.71095	0.64375	7.61935	0.05234
3.94289	0.66366	7.81501	0.04179
4.17482	0.70203	8.01521	0.04343
4.40676	0.73369	8.15327	0.06329
4.63869	0.75935	8.14585	0.08335
4.87063	0.76601	8.03247	0.08086
5.10256	0.78104	7.952	0.08159
5.33449	0.79025	7.71752	0.08327
5.56643	0.77687	7.46729	0.07875
5.79836	0.76067	7.32492	0.05877
6.0303	0.73869	7.29154	0.04222
6.26223	0.7605	7.23939	0.04685
6.49417	0.79409	7.10912	0.05759
6.7261	0.82578	7.07103	0.06202
6.95804	0.84356	7.02974	0.05957
7.18997	0.83579	6.95478	0.06273
7.4219	0.85594	6.93455	0.06242
7.65384	0.89345	7.01448	0.06141
7.88577	0.89958	7.12342	0.0508
8.11771	0.899	7.14644	0.04223
8.34964	0.95082	7.10681	0.04162
8.58158	1.01084	7.02696	0.04494
8.81351	1.02424	6.87466	0.0571
9.04545	1.02125	6.59707	0.06417
9.27738	1.07611	6.24487	0.06713
9.50932	1.12561	5.88329	0.06467
9.74125	1.16445	5.47346	0.064
9.97318	1.29245	5.05567	0.06161
10.2051	1.45511	4.685	0.05317
10.437	1.60838	4.3257	0.04393
10.669	1.79223	3.93473	0.04044
10.9009	1.98609	3.55996	0.04358
11.1329	2.12437	3.29503	0.04046
11.3648	2.23397	3.1253	0.03885
11.5967	2.32962	2.97951	0.04379
11.8287	2.40131	2.91001	0.04879
12.0606	2.428	2.87664	0.05277
12.2925	2.44499	2.88712	0.05725
12.5245	2.50929	2.94197	0.06449
12.7564	2.52166	2.93012	0.06891
12.9883	2.46403	2.88529	0.06279
13.2203	2.41959	2.8371	0.05631
13.4522	2.36101	2.81507	0.0486
13.6841	2.31627	2.77398	0.04031
13.9161	2.34332	2.66629	0.03763
14.148	2.35957	2.64692	0.03383
14.3799	2.39048	2.72516	0.02788
14.6119	2.46762	2.77941	0.0273
14.8438	2.52573	2.84871	0.03088
15.0757	2.50707	2.93616	0.03413
15.3077	2.35778	3.03582	0.02975
15.5396	2.26013	3.04557	0.02737
15.7715	2.26492	2.97564	0.03218
16.0035	2.24529	2.88743	0.04087
16.2354	2.2464	2.78374	0.04835
16.4673	2.29344	2.72064	0.05139
16.6993	2.39367	2.67419	0.04886
16.9312	2.47566	2.63805	0.04908
17.1632	2.44461	2.63269	0.05902
17.3951	2.38888	2.68533	0.0673
17.627	2.3394	2.67667	0.07125
17.859	2.27497	2.63424	0.07901
18.0909	2.22636	2.6372	0.08396
18.3228	2.1637	2.64338	0.07785
18.5548	2.15051	2.62185	0.06459
18.7867	2.13997	2.58706	0.04777
19.0186	2.07212	2.63675	0.04081
19.2506	2.05348	2.72293	0.03623
19.4825	2.05277	2.72384	0.03111
19.7144	2.06494	2.68698	0.03303
19.9464	2.02704	2.67277	0.03504
20.1783	2.04995	2.68234	0.03341
20.4102	2.18646	2.70117	0.02938
20.6422	2.24114	2.64673	0.02568
20.8741	2.21227	2.62394	0.02868
21.106	2.1656	2.64637	0.03084
21.338	2.19773	2.63835	0.02747
21.5699	2.23808	2.57432	0.02964
21.8018	2.21563	2.48372	0.02882
22.0338	2.19823	2.48388	0.02769
22.2657	2.19101	2.47243	0.02969
22.4977	2.23347	2.44821	0.03393
22.7296	2.30381	2.42534	0.0379
22.9615	2.26852	2.43437	0.04574
23.1934	2.19632	2.51874	0.05342
23.4254	2.17053	2.57004	0.05248
23.6573	2.15765	2.5771	0.04669
23.8893	2.12633	2.59106	0.04047
24.1212	2.11459	2.62713	0.04443
24.3531	2.12712	2.62657	0.03875
24.5851	2.15475	2.57579	0.03584
24.817	2.18996	2.56248	0.04233
25.0489	2.21936	2.59111	0.04508
25.2809	2.24446	2.59076	0.04698
25.5128	2.2111	2.56934	0.04042
25.7447	2.19905	2.62994	0.03942
25.9767	2.22628	2.7215	0.03441
26.2086	2.27049	2.69515	0.03254
26.4405	2.27192	2.6303	0.03713
26.6725	2.22049	2.61331	0.0588
26.9044	2.21274	2.60896	0.08945
27.1363	2.2115	2.58662	0.1012
27.3683	2.19834	2.51666	0.13053
27.6002	2.10525	2.49954	0.18822
27.8321	2.02112	2.52358	0.25962
28.0641	1.96857	2.51332	0.35511
28.296	1.86962	2.52448	0.53449
28.5279	1.76669	2.46247	0.83625
28.7599	1.61952	2.33424	1.24187
28.9918	1.48452	2.21884	1.73994
29.2237	1.39298	2.11189	2.33809
29.4557	1.28966	2.01049	3.01887
29.6876	1.17168	1.80449	3.7124
29.9196	1.06972	1.6091	4.46357
30.1515	0.9945	1.48438	5.12004
30.3834	0.96045	1.3617	5.54985
30.6153	0.92854	1.22837	5.97707
30.8473	0.91509	1.04218	6.43315
31.0792	0.90131	0.9483	6.81989
31.3112	0.84989	0.87884	7.0686
31.5431	0.78775	0.77873	7.45272
31.775	0.70644	0.67875	7.95293
32.007	0.64269	0.57864	8.25892
32.2389	0.57974	0.511	8.40086
32.4708	0.54665	0.43507	8.7103
32.7028	0.51397	0.36557	8.97736
32.9347	0.46137	0.32132	8.88408
33.1666	0.42433	0.28473	8.80608
33.3986	0.39729	0.28303	8.82578
33.6305	0.37487	0.28177	8.80679
33.8624	0.34867	0.29093	8.64841
34.0944	0.33577	0.29267	8.53157
34.3263	0.35434	0.29365	8.61856
34.5582	0.36748	0.28089	8.71223
34.7902	0.37909	0.27043	8.81403
35.0221	0.38902	0.28374	8.85958
35.254	0.40058	0.2659	8.69113
35.486	0.40361	0.26125	8.5643
35.7179	0.39044	0.26686	8.5124
35.9498	0.37008	0.27033	8.37974
36.1818	0.35912	0.25997	8.12874
36.4137	0.37114	0.26055	7.88731
36.6457	0.36902	0.29378	7.89183
36.8776	0.37093	0.29669	7.93851
37.1095	0.38203	0.2829	7.83832
37.3415	0.37431	0.2847	7.71229
37.5734	0.36233	0.30213	7.72907
37.8053	0.35809	0.28976	7.7926
38.0373	0.36937	0.2681	7.56595
38.2692	0.34966	0.27583	7.27406
38.5011	0.35837	0.29531	7.18223
38.7331	0.3722	0.29096	7.07423
38.965	0.365	0.27243	6.83666
39.1969	0.35768	0.2851	6.65293
39.4289	0.35492	0.30566	6.56556
39.6608	0.35391	0.2801	6.35985
39.8927	0.34038	0.25703	5.92009
40.1247	0.33698	0.23998	5.396
40.3566	0.33178	0.21848	4.84466
40.5885	0.32777	0.17744	4.19142
40.8205	0.31442	0.1532	3.51734
41.0524	0.31455	0.14993	2.78126
41.2843	0.30713	0.14289	2.07207
41.5163	0.29534	0.15626	1.50302
41.7482	0.29068	0.18562	1.01149
41.9802	0.27071	0.22147	0.61623
42.2121	0.24511	0.22998	0.3524
42.444	0.22614	0.23358	0.21574
42.676	0.22155	0.24581	0.13173
42.9079	0.21197	0.23512	0.09252
43.1398	0.19956	0.20778	0.09207
43.3717	0.22104	0.19495	0.08591
43.6037	0.24635	0.19055	0.06618
43.8356	0.27513	0.18121	0.05272
44.0676	0.30151	0.17653	0.05242
44.2995	0.30504	0.18781	0.04454
44.5314	0.31119	0.20666	0.03041
44.7634	0.29512	0.19848	0.02156
44.9953	0.30164	0.20193	0.02242

[truncated: 4 more sheets: Fig. 4h, Fig. 4i, Fig. 5a, Fig. 5b]
